# Supplementary material for: Origin of breath isoprene in humans is revealed via multi-omic investigations
Source: Commun Biol. 2023 Sep 30;6:999. doi: 10.1038/s42003-023-05384-y (PMC10542801; doi:10.1038/s42003-023-05384-y)
Supplement: Supplementary file 4 — Supplementary Data [file 42003_2023_5384_MOESM4_ESM.xlsx]

## Sheet: Sheet1
Exhaled alveolar (room-air deducted) concentrations (ppbV) of isoprene
Age: <20 years	Age: 20 - 60 years (Isoprene normal)	Age: 20 - 60 years (Isoprene deficient)	Age: 20 - 60 years (Isoprene absent)	Age: >60 years
136.66	91.77	30.84	-12.42	298.65
162.99	188.17	25.69	-13.48	170.63
82.62	136.6	34.36	-12.31	217.26
81.52	99.54	33.39	-11.96	101.52
263.09	103.75	44.59	-10.96	79.8
64.87	205.19	20.34		56.5
128.86	91.17	35.76		52.57
194.74	84.06	18.65		129.9
86.91	182	47.51		120.05
151.78	72.53	39.52		146.37
55.38	163.5	26.65		57.22
130.6	137.6	22.38		82.58
59.58	73.3	26.34		95.83
59.26	59.9	43.93		72.22
59.49	101.67	23.42		156.73
95.73	158.35	40.55		106.65
110.4	113.16	22.85		73.95
95.94	291.95	46.04		84.16
91.84	165.06	43.3		55.18
133.08	218.42	32.55		103.62
108.95	135.8	18.75		150.79
96.34	75.66	39.49		51.72
54.38	135.88	15.63		144.64
86.93	175.48	38.74		123.69
71.72	172.19	39.85		257.29
97.14	130.92	41.03		120.23
50.53	103.59	39.68		153.93
36.53	169.82	36.69		132.09
36.14	133.64	27.9		80.65
41.02	95.33	43.19		146.79
24.29	172.46	41.17		133.46
146.61	173.55	38.34		189.54
128	185.48	38.23		189.37
198.76	101.43	49.15		90.84
172.1	142.71	36.19		141.98
205.63	156.58	35.02		133.93
234.09	94.06	48.32		134.33
283.45	54.02	37.13		147.31
271.63	100.24	49.53		128.65
138.63	52.68	48.54		82.35
154.58	155.4	33.94		88.34
242.6	239.12	48.39		82.28
254.52	64.23	18.24		69.53
239.93	211.98	45.13		135.93
98.02	130.86	39.2		205.6
261.17	135.14	39.59		101.77
132.26	57.02	28.49		139.39
133.31	231.48	30.87		96.81
80.41	86.11	28.39		67.28
64.43	194.47	49.08		112.3
95.68	122.65	48.58		113.7
121.37	81.28	27.05		101.92
264.23	59.51	40.41		107.29
55.77	90.88	39.93		136.14
242.26	248.12	30.33		195.84
74.56	116.39	46.54		86.7
211.6	122.66	46.25		99.56
50.35	74.54	39.34		190.15
103.02	155.84	47.81		38.61
42.34	57.18	24.9		31.44
101.35	73.23	25.55		47.59
60.45	88.68	40.33		41.41
109.51	86.15	6.41		28.9
126.56	89.76	11.46		117.2
128.97	96.96			184.51
113.86	58.06			141.37
53.9	65.73			118.98
43.13	73.28			171.02
38.77	118.89			226.7
80.8	89.12			81.48
77.56	75.89			97.96
62.66	56.57			147.03
38.54	75.42			144.39
107.1	90.74			90.25
71.71	89.5			95.16
52.86	55.8			149.08
55.88	116.47			60.3
81.37	75.77			152.1
43.96	143.38			151.53
30.55	170.4			81.6
73.63	87.19			74.06
45.29	116.81			183.83
26.4	70.73			185.17
62.22	59.99			106.27
99.01	94.17			85.91
25.23	140.53			76.95
59.85	116.14			83.61
118.52	73.22			88.98
109.44	50.17			127.16
104.27	86.6			193.55
78.31	83.88			94.64
71.13	92.76			91.83
66.83	69.49			133.74
43.9	158.57			87.04
28.24	58.31			87.89
83.57	88.74			127.01
59.38	146.99			140.24
56.11	59.77			151.62
93.43	120.75			172.97
80.86	162.77			75.08
90.53	211.89			145.83
34.79	81.92			167.66
239.53	151.35			97.1
108.66	124.53			142.37
104.71	89.05			127.25
216.58	160.98			105.11
226.1	96.64			191.18
93.61	80.91			83.7
157.06	161.77			92.2
252.89	108.88			169.78
190.6	82.16			79.72
154.62	123.85			46.37
87.46	92.77			125.6
76.59	90.17			155.37
83.34	113.99			128.05
45.08	62.77			74.12
146.83	87.57			131.9
50.74	110.21			81.75
124.96	93.5			130.64
76.86	94.72			89.16
43.1	183.01			65.55
76.38	160.9			74.41
64.58	122.07			70.65
263.41	83.74			133.21
62.56	100.34			83.25
80.44	77.57			119.56
134.53	112.07			82.86
171.16	74.53			152.41
199.06	61.69			97.16
203.34	71.74			85.09
124.05	102.67			70.95
160.87	107.59			112.47
118.32	95.85			109.46
198.69	97.9			112.34
66.17	98.38			168.75
177.46	66.04			98.56
254.22	55.87			130.09
146.1	161.63			150.65
85.92	133.57			86.09
81.63	82.1			74.69
141.43	65.38			90.27
120.26	165.29			123.05
120.73	92.87			82.66
73.71	76.15			153.66
158.92	156.93			124.06
52.51	110.41			136.85
56.75	138.17			124.78
24.39	101.34			164.27
71.19	113.95			113.58
118.79	108.87			185.58
74.4	217.17			102.92
44.42	72.18			70.27
117.56	71.68			81.38
93.59	122.93			93.48
52.97	96.4			87.85
19.28	117.34			163.34
53.19	108.67			115.21
43.91	70.36			101.85
29.58	71.83			51.86
45.41	97.65			39.41
27.31	99.85			27.91
85.73	69.79			42.95
59.64	109.36			43.23
56.3	59.81			115.87
12.06	162.95			42.42
54.19	86.62			53.52
66.39	94.38			56.29
22.45	54.7			53.46
90.31	52.92			95.43
102.55	125.57			54.15
80.51	54.06			66.33
62.06	76.77			99.77
110.86	62.24			66.11
22.93	85.15			73.19
49.8	128.34			50.31
103.52	119.8			115.16
76.04	140.25			104.12
24.24	186.81			61.42
118.07	50.05			114.23
269.57	124.72			90.23
178.18	84.12			47.29
93.27	65.07			54.47
43.29	97.98			96.28
44.99	92.86			119.89
64.97	83.92			121.39
44.1	154.09			118.56
40.52	104.84			114.45
62.91	91.68			117.81
51.78	74.8			112.02
30.14	82.11			115.57
32.19	72.92			114.9
15.06	139.92			116.34
25.96	93.4			114.63
49.88	107.37			161.54
67.67	106.48			162.52
66.78	61.8			163.04
17	114.92			155.5
10.53	50.69			159.24
7.65	121.34			161.19
9.5	50.45			160.11
9.67	105.25			162.23
3.66	103.45			163.61
6.4	123.75			234.93
3.6	89.34			241.32
126.24	52.18			189.22
35.3	76.7			171.44
184.57	53.54			181.34
51.54	72.87			198.78
96.88	75.78			178.76
6.5	120.34			119.05
71.17	147.23			135.59
95.02	95.28			127.54
10.43	59.52			143.53
27.02	128.94			149.41
51.38	169.65			145.89
111.48	194.19			144.41
55.47	90.41			160.34
213	50.44			163.63
109.19	76.74			111
185.73	54.51			60.16
103.27	141.14			19.71
69.86	70.37			59.88
83.15	81.46			24.41
129.61	55.57			26.87
38.64	96.49			46.18
46.92	87.58			29.25
6.21	160.5			57.21
84.05	161.06			18.57
45.91	113.07			26.05
90.87	118.53			44.57
77.77	114.49			12.35
19.88	184.12			51.43
62.8	119.97			17.95
86.58	130.44			23.83
107.53	150.76			16.61
45.33	111.6			34.33
142.9	75.46			82.07
38.55	187.78			76.22
108.73	163.71			49.48
106.29	67.94			63.59
47.19	100.86			65.96
21.29	59.12			45.65
122.71	160.58			51.28
206.59	85.58			76.71
145.95	102.14			51.44
38.53	89.8			9.87
92.55	119.51			71.36
198.6	172.15			74.47
35.82	158.64			102.45
147.6	63.62			63.41
64.96	93.29			58.65
85.04	93.6			67.37
25.41	57.41			103.97
26.82	177.05			74.37
58.35	180.21			41.31
162.24	138.6			10.74
50.36	78.7			61.14
30.34	133.07			30.78
31.96	97.54			59.97
92.96	152.25			54.93
97.02	104.73			59
6.89	120.7			65.92
26.36	350.36			67.65
30.99	143.48			127.51
7.2	73.11			26.64
33.89	111.83			78.02
64.27	83.07			57.76
25.53	105.44			70.53
7.25	52.32
27.56	79.15
46.53	83.09
43.01	52.55
6.28	78.61
34.75	135.79
17.73	195.72
11.79	146.63
33.63	58.08
23.11	68.93
83.94	107.98
77.36	88.67
78.07	101.28
44.61	118.3
53.94	270.6
37.85	100.29
9.71	64.04
47.3	150.72
82.84	131.41
37.19	89.28
17.35	114.67
87.36	138.72
113.78	104.17
16.56	133.58
44.01	58.1
21.01	192.98
59.98	70.69
83.75	82.44
96.58	165.27
102.78	163.52
92.56	60.69
72.29	75.84
24.55	65.28
47.75	113.85
32.52	148.54
126.16	117.84
120.71	127.59
40.88	200.81
107.75	195.3
112.53	112.1
104.86	209.46
188.44	168.41
21.41	117.48
28.51	157.89
27.86	158.9
126.98	135.54
15.38	209.22
95.84	137.42
142.57	244.1
56.61	65.94
76.26	56.2
97.04	72.57
51.85	103.16
128.24	185.52
158.97	149.6
3.18	143.96
32.15	216.35
50.95	190.5
43.05	146.97
88.47	87.67
98.12	158.47
98.13	217.39
21.55	179.79
72.41	83.86
145.42	184.78
114.85	196.59
103.47	75.25
65.39	122.09
66.18	176.27
138.27	198.65
36.79	60.6
63.9	139.96
131.51	115.81
82.9	97.15
78.09	95.48
36.46	71.2
43.43	157.78
	112.96
	151.66
	81.91
	58.93
	204.14
	54.4
	220.94
	161.37
	79.52
	80.01
	136.28
	249.32
	56.52
	56.27
	92.1
	116.23
	84.75
	108.89
	121.15
	167.48
	52.77
	106.5
	124.94
	190.82
	122.8
	149.75
	100.06
	91.56
	55.01
	180.77
	168.62
	62.87
	61.06
	167.77
	323.47
	63.31
	230.08
	162.03
	187.18
	81.17
	95.93
	194.12
	165.26
	132.16
	72.6
	108.16
	71.46
	139.11
	270.31
	145.61
	80.92
	153.09
	67.75
	72.98
	92.59
	82.49
	157.05
	98.7
	249.88
	288.81
	136.83
	149.2
	114.13
	54.17
	86.92
	176.19
	61.37
	151.32
	116.44
	150.53
	133.65
	100.25
	79.82
	85.43
	88.77
	64.24
	113.87
	70.4
	134.04
	146.21
	62.75
	140.44
	166.48
	135.73
	292.43
	195.97
	95.19
	144.56
	53.26
	103.72
	167.86
	78.48
	150.99
	82.71
	166.5
	64.06
	73.17
	159.2
	60.64
	273.73
	123.41
	120
	54.24
	126.36
	176.29
	122.45
	110.99
	126.27
	107.2
	108.19
	99.96
	69.15
	97.38
	104.48
	163.47
	153.21
	63.36
	178.94
	75.02
	292.69
	228.61
	85.96
	91.14
	138.09
	117.49
	79.38
	114.11
	148.4
	79.75
	95.72
	146.9
	78.63
	70.77
	75.28
	125.19
	231.32
	196.42
	140.86
	121.29
	138.67
	179.58
	122.06
	57.26
	108.46
	57.91
	139.58
	53.01
	145.26
	81.89
	222.72
	119.16
	66.01
	64.86
	124.61
	70.38
	88.18
	77.39
	218.39
	85.39
	148.72
	66.28
	152.33
	85.49
	128.49
	267.56
	149.04
	117.67
	114.84
	84.9
	56.85
	211.18
	58.27
	72.79
	59.37
	97.77
	111.13
	76.65
	65.58
	211.99
	112.82
	142.11
	111.3
	83.17
	275.13
	218.08
	267.36
	81.58
	57.95
	103.32
	219.3
	51.4
	120.8
	92.54
	178.9
	92.35
	156.66
	116.68
	59.83
	145.25
	219.28
	110.75
	142.07
	109.52
	116.66
	163.01
	99.15
	379.57
	384.53
	139.81
	380.11
	111.05
	114.43
	117.31
	118.26
	114.76
	111.43
	103.31
	116.41
	308.42
	102.27
	356.4
	144.4
	139.46
	136.22
	136.55
	134.05
	145.63
	138.81
	142.91
	141.53
	301.3
	147.96
	152.93
	155.14
	142.26
	134.08
	135.4
	129.57
	114.89
	123.74
	157.01
	164.04
	105.65
	182.73
	171.82
	123.23
	208.49
	236.24
	235.31
	140.03
	211.04
	106.02
	105.36
	117.44
	126.11
	119.99
	96.42
	163.25
	174.57
	117.61
	115.55
	227.12
	118.81
	127.34
	132.85
	134.57
	124.71
	124.7
	118.9
	116.59
	117.32
	112.78
	109.56
	138.77
	239.18
	96.54
	274.48
	99.8
	153.32
	182.63
	138.78
	134.64
	146
	106.72
	332.07
	166.67
	126.71
	145.81
	154.83
	118.19
	248.33
	132.97
	129.21
	127.81
	124.65
	143.7
	379.27
	123.5
	174.06
	107.13
	95.49
	341.11
	150.15
	175.7
	184.46
	125.82
	102.75
	96.16
	100.23
	132.07
	167.78
	105.87
	150.88
	152.15
	140.78
	140.08
	151.59
	122.27
	138.85
	105.56
	97.49
	95.26
	94.41
	92.31
	91.41
	93.89
	106.52
	107.19
	107.99
	99.25
	99.64
	99.12
	96.12
	144.86
	337.2
	167.8
	109.84
	116.61
	75.99
	99.99
	226.41
	117.74
	205.18
	98.86
	64.95
	102.82
	156.13
	118.28
	107.65
	134.94
	103.66
	144.65
	152.75
	233.15
	121.03
	123.59
	97.76
	144.84
	161.26
	299.77
	241.11
	145.39
	125.29
	188.22
	123.38
	156.14
	211.07
	148.69
	143.54
	158.17
	172.44
	230.44
	118.42
	192.84
	167.92
	118.61
	172.28
	159.11
	181.86
	197.45
	146.38
	96.13
	94.29
	94.39
	94.36
	105.7
	101.91
	105.15
	101.06
	110.6
	163.28
	97.31
	106.71
	107.57
	100.92
	106.55
	109.74
	112.63
	113.57
	105.16
	106.37
	110.07
	95.31
	114.57
	115.79
	179.19
	122.04
	170.67
	191.01
	116.16
	107.05
	104.72
	96.29
	107.78
	111.31
	112.09
	102.05
	162.54
	94.28
	117.95
	107.47
	100.28
	94.56
	94.74
	119.23
	162.19
	100.46
	98.05
	95.29
	102.16
	104.63
	99.94
	101.98
	104.45
	100.09
	99.76
	97.87
	95.11
	98.36
	98.15
	93.79
	97.13
	101.19
	94.79
	98.71
	95.74
	143.56
	133.02
	142.7
	142.59
	162.27
	139.75
	134.9
	140.22
	134.97
	140.94
	138.42
	111.29
	108.57
	104.76
	103.01
	105.26
	101.6
	108.74
	102.37
	105.1
	98.83
	100.19
	128.07
	132.61
	140.6
	137.02
	133.28
	126.97
	133.48
	126.22
	119.14
	119.38
	121.09
	98.67
	93.24
	119.79
	117
	119.61
	116.43
	114.99
	119.2
	122.56
	131.26
	136.93
	135.99
	136.78
	94.73
	114.44
	115.49
	112.19
	110.32
	118.95
	108.2
	119.04
	126.64
	121.76
	112.81
	109.02
	114.06
	110.39
	110.5
	108.9
	115.66
	113.66
	110.47
	112.88
	115.05
	111.57
	108.61
	108.55
	102.89
	104.47
	105.23
	107.39
	113.84
	117.64
	112.66
	115.8
	115.47
	139.57
	144.49
	149.46
	144.89
	144.43
	142
	146.39
	147.17
	161.34
	162.63
	158.86
	121.27
	118.09
	116.58
	126.66
	125.28
	115.06
	110
	102.44
	103.44
	110.01
	103.13
	123.33
	125.34
	120.76
	120.41
	131.57
	121.92
	122.62
	118.11
	126.01
	122.15
	126.68
	135.96
	146.52
	152.17
	161.27
	158.16
	160.62
	150.47
	143.11
	135.91
	131.61
	138.29
	136.73
	130.66
	137.66
	126.58
	132
	125.18
	131.98
	122.03
	121.48
	111.49
	119
	124.29
	243.38
	269.83
	282.74
	253.93
	237.95
	228.6
	224.08
	210.25
	206.05
	205.92
	214.51
	201.68
	139.78
	146.33
	146.81
	128.35
	144.15
	129.86
	151.85
	139.89
	121.31
	107.84
	169.2
	261.7
	150.62
	159.79
	241.12
	177.08
	238.22
	226.9
	295.87
	138.59
	258.77
	211.65
	206.17
	362.8
	264.11
	188.95
	151.96
	255.9
	226.19
	213.3
	146.28
	207.82
	150.44
	197.59
	202.12
	179.99
	187.28
	213.34
	185.81
	166.77
	277.14
	278.21
	239.54
	128.99
	167.72
	187.53
	207.76
	164.7
	230.19
	174.24
	164.82
	164.05
	173.72
	288.87
	224.9
	213.32
	162.13
	181.36
	123.71
	193.33
	142.99
	278.75
	233.28
	185.23
	157.69
	236.34
	187
	193.46
	274.4
	174.53
	222.15
	159.01
	221.37
	195.99
	268.9
	316.88
	175.32
	163.99
	193.98
	190.53
	234.65
	226.14
	134.49
	155.81
	155.33
	207.27
	142.51
	186.91
	209.07
	162.94
	255.26
	157.67
	188.51
	172.01
	170.39
	189.69
	138.03
	134.44
	238.01
	149.36
	202.27
	159.3
	231.47
	212.11
	211.3
	280.94
	167.36
	242.19
	148.24
	149.05
	155.65
	200.27
	171.05
	190.34
	253.8
	207.97
	249.04
	162.73
	168.94
	200.21
	190.4
	204.04
	189.63
	151.07
	214.79
	161.08
	223.49
	161.51
	218.05
	143
	192.39
	144.57
	222.47
	220.92
	187.87
	168.13
	147.02
	165.67
	142.3
	220.74
	151.89
	179.83
	243.11
	124.59
	167
	193.09
	237.82
	211.36
	179.26
	117.19
	236.35
	256.78
	311.31
	191.12
	153.57
	169.05
	125.56
	235.27
	169.03
	262.11
	134.39
	165.43
	110.22
	203.91
	210.81
	204.7
	260.21
	264.19
	205.38
	328.34
	212.66
	231.8
	301.6
	184.09
	214.41
	208.43
	219.01
	162.58
	304.9
	263.42
	171.07
	212.55
	171.91
	153.25
	277.89
	271.4
	149.7
	186.11
	147.47
	226.93
	259.27
	275.76
	163.33
	197.42
	185.92
	128.46
	271.18
	297.52
	256.07
	196.21
	162.67
	190.74
	204.96
	146.62
	269.37
	204.44
	223.83
	442.67
	214.52
	167.24
	229.14
	200.54
	169.56
	136.29
	136.82
	190.51
	182.86
	169.67
	178.32
	238.92
	288.03
	217.68
	204.53
	175.4
	186.4
	172.11
	172.65
	158.95
	225.72
	357.73
	217.41
	163.75
	253.85
	223.72
	151.7
	183.41
	231.98
	256.19
	169.27
	217.56
	115.77
	300.4
	157.82
	199.56
	264.99
	266.65
	153
	146.89
	158.37
	231.16
	266.01
	181.97
	211.56
	204.47
	203.36
	287.94
	312.42
	211.81
	312.35
	260.72
	146.3
	216.23
	293.59
	316.13
	123.7
	223.93
	173.49
	204.56
	177.97
	212.6
	170.91
	260.91
	205.27
	222.7
	176.04
	176.24
	306.84
	268.26
	138.37
	278.61
	172.36
	166.64
	197.13
	190.55
	239.41
	341.63
	127.57
	236.11
	251.25
	173.74
	156.22
	201.22
	142.42
	216.31
	208.27
	284.6
	152.48
	209.63
	226.64
	195.98
	284.95
	240.11
	267.22
	164.18
	175.53
	112.68
	288.18
	255.74
	178.99
	160.77
	237.21
	239.63
	199.7
	261.91
	440.78
	180.78
	294.21
	246
	244.85
	188.59
	183.05
	199.47
	293.83
	268.39
	224.47
	143.64
	202.29
	188.77
	256.58
	334.43
	229.61
	138.49
	260.51
	154.88
	190.1
	192.3
	185.62
	249.36
	169.75
	344.01
	406.12
	254.3
	214.32
	198.11
	111.84
	194.34
	263.31
	178.5
	189.05
	254.45
	121.91
	333.83
	409.74
	360.86
	188.52
	252.02
	276.21
	253.01
	273.34
	221.4
	301.78
	173.35
	143.32
	188.69
	233.17
	206.29
	277.83
	220.65
	238.09
	333.66
	307.97
	211.09
	171.64
	216.14
	324.8
	266.91
	200.98
	284.49
	292.67
	288.9
